# Supplementary material for: NLRP3 in the Cerebrospinal Fluid as a Potential Biomarker for the Diagnosis and Prognosis of Community-Acquired Bacterial Meningitis in Adults
Source: Front Cell Infect Microbiol. 2022 Jan 25;11:803186. doi: 10.3389/fcimb.2021.803186 (PMC8823704; doi:10.3389/fcimb.2021.803186)
Supplement: Supplementary file 2 [file Table_1.xlsx]

## Sheet: CABM
name	NLRP3	NLRP1	NLRC4	AIM2	caspase1	ASC	gender	age	history	tumor	GCS	GOS at discharge	mRS at 3 months	Neck stiffness	Headache	fever	vomit	Disturbance of consciousness	Mental and behavior disorder	Dyssomnia	Seizures	Cranial nerve	Weakness	Autonomic symptoms	WBC	PLT	NEUT#	LYMPH#	NLR	PLR	MONO#	LMR	ESR	CRP	PCT	CSF-WBC	CSF-protein	CSF-glucose	CSF-chlorides	QALB	QIgG	NGS or culture
1	772.443	13.3857	19.1979	19.3166	821.718	45.0744	0	51	Diabetes, hypertension, cerebral infarction	0	3	12	20	1	1	1	0	0	0	0	0	1	0	0	5.7	267	3.7	1.1	3.36364	242.727	0.65	1.69231	85	15.56	0.271	240	1127	2.78	122	26.23	17.43	Streptococcus pneumoniae
2	449.815	54.2824	31.9186	16.7938	47.235	19.375	1	49	0	0	3	13	14	1	1	1	1	0	0	0	0	1	0	0	6.6	141	5.27	0.72	7.31944	195.833	0.53	1.35849	43	16	0.063	70	418.7	3.21	123.1	6.34	5.31	Escherichia coli
3	484.051	40.3743	48.8458	24.0827	218.872	18.2572	1	27	0	0	2	15	13	0	1	1	0	0	0	0	0	0	1	0	11.46	364	8.33	2.11	3.94787	172.512	0.99	2.13131	5.1	0.86	0.02	600	243.6	2.48	124.4	2.6	1.92	Listeria monocytogenes
4	1416.07	16.4763	34.9831	32.8436	424.319	52.9182	1	50	left eyeball removed	0	4	10	21	1	1	1	1	0	1	0	0	0	0	0	24.37	136	22.83	0.51	44.7647	266.667	1.02	0.5	15	182.71	32.14	1500	5808	2.57	133.8	17.14	7.99	Streptococcus pneumoniae
5	893.537	12.7354	32.5425	10.0175	2130.02	56.6936	1	66	cerebral infarction	0	3	14	22	1	1	1	0	0	0	1	0	0	0	0	7.9	233	5.47	1.65	3.31515	141.212	0.73	2.26027	12	10.1	0.02	1180	1413	1.59	116	22.46	0.77	Listeria monocytogenes
6	343.786	32.2967	38.4893	14.9917	1613.57	39.8155	1	41	0	0	2	15	21	0	1	1	0	0	0	1	0	1	0	0	10.7	170	9.15	1	9.15	170	0.51	1.96078		154.8	1.92	960	787	4.33	120.8	12.94	8.89	bacteroides fragilis
7	965.39	10.5854	42.8908	16.2976	1536.39	50.6974	1	32	0	0	2	15	97	0	1	1	0	0	0	0	0	0	0	0	5.6	278	3.23	1.36	2.375	204.412	0.86	1.5814	4.4	8.43	0.02	2740	1658	0.76	114	1.65259	0.00666667	Staphylococcus aureus
8	735.773	17.8375	28.9218	22.071	1212.44	44.2571	0	35	0	0	3	14	28	1	1	1	0	0	0	1	0	1	0	0	17.62	378	14.69	1.92	7.65104	196.875	0.28	6.85714		131.85	0.831	5753	3000	0.71	110.4	19.76	13.11	Escherichia coli
9	1086.48	15.7456	25.0918	28.6787	249.262	38.3785	0	37	hydrocephalus	0	3	14	13	0	1	1	1	0	0	0	0	0	0	0	15.6	264	13.43	1.2	11.1917	220	0.94	1.2766	36	69.81	0.072	230	1069.6	0.43	135.4	17.03	13.36	Staphylococcus aureus
10	981.704	45.8774	36.0175	15.971	847.375	42.6382	1	53	0	0	3	14	27	1	1	1	1	0	0	1	0	0	0	0	7.2	212	5.52	0.91	6.06593	232.967	0.71	1.28169	18	0.01	0.04	160	1021.4	1.93	119.6	0.156648	0.0161371	Streptococcus pneumoniae
11	1209.69	18.2846	31.0982	34.6619	156.34	29.7585	1	63	0	0	3	14	13	1	1	1	1	0	1	1	0	1	0	0	17.56	129	16.1	0.49	32.8571	263.265	0.97	0.505155	10	14.06	5	319	2800	0.69	116	55.1	47.8	Klebsiella pneumoniae
12	788.509	23.9866	36.8767	17.5197	775.469	60.7557	1	41	Diabetes, hypertension	0	3	13	24	1	1	1	1	1	0	0	0	1	0	0	28.2	143	25.6	1.3	19.6923	110	1.08	1.2037	9	59.68	14.03	1280	492		120	5.14	4.38	Listeria monocytogenes
13	457.318	17.7357	36.9026	20.0105	281.329	50.2637	1	62	Postoperative right side glaucoma	0	2	15	22	1	1	1	1	0	0	0	0	0	0	0	3.8	152	2.1	1.47	1.42857	103.401	0.23	6.3913	32	69.694	0.182	318	136.6		124	17.22	20.9	Streptococcus pneumoniae
14	1905.37	25.9648	27.0974	27.6911	146.38	58.9866	1	28	0	0	4	12	23	1	0	1	1	0	1	1	0	0	0	0	18.4	164	17.2	0.7	24.5714	234.286	0.5	1.4	0.4	11.1		750	511.7		122	21.56	26.25	Escherichia coli
15	1921.8	13.6936	27.9875	25.9202	99.8639	44.4825	1	17	0	0	3	14	30	1	1	1	0	0	0	0	0	0	0	0	5.8	201	3.6	1.7	2.11765	118.235	0.44	3.86364	6.92	2.6		170	110.2		124	1.54265	0	Streptococcus pneumoniae
16	2336.98	18.7826	30.0199	26.832	43.4064	38.2609	1	35	0	0	3	12	65	1	1	1	0	1	1	1	1	0	0	0	18	217	17.5	0.5	35	434	0.05	10		30.7	0.17	4500	1300.8	1	119	23.32	76.99	human staphylococcal human subspecies
17	2540.81	32.1842	47.9288	18.9686	154.283	52.383	1	16	Coronary heart disease	0	4	10	21	1	1	1	1	0	1	1	0	0	0	0	25.56	160	24.1	0.51	47.2549	313.725	0.95	0.536842	6.8	92.57	1.98	20000	2539.8	1.08	127.4	11.42	59.26	Klebsiella pneumoniae
18	2799.05	13.2973	34.0872	28.7687	352.186	51.3496	1	36	hypertension	0	4	10	39	1	1	1	0	0	1	1	0	0	0	0	31.6	238	29.23	0.76	38.4605	313.158	1.61	0.47205		213.26	0.02	3389	2883	0.37	115	70.82	52.4	Acne propionic acid bacillus
19	871.007	19.9753	15.843	16.8411	166.041	27.3431	1	25	0	0	5	5	57	1	0	1	0	1	0	0	0	0	1	1	18.27	202	17.12	0.68	25.1765	297.059	0.48	1.41667	55	180.01	9.05	2557	4352	0.99	114.5	15.82	10.2	Constellation Streptococcus constellation subspecies
20	2685.25	36.5727	14.1397	25.0174	443.941	45.5896	0	42	0	0	4	11	23	1	1	1	1	0	1	1	0	0	0	0	9.51	100	8.69	0.29	29.9655	344.828	0.53	0.54717	53	113.94		1240	2676	2.32	111.1	30.24	31.34	Listeria monocytogenes
21	2894.72	18.2947	42.802	28.6741	4533.96	38.7051	1	47	0	0	4	9	50	1	1	1	0	1	0	0	0	0	0	0	10	238	8.84	0.73	12.1096	326.027	0.42	1.7381	50	100.7	0.165	88	1959.1	2.04	117.6	29.87	27.63	Streptococcus suis
22	1887.72	24.4825	36.0948	35.921	1671.35	40.7038	1	51	0	0	4	8	25	1	1	1	0	1	1	0	1	1	0	0	29.08	233	27.16	0.78	34.8205	298.718	1.4	0.557143	5	121.3	2.62	1200	4132.5	0.57	133.4	54.01	65.24	Streptococcus pneumoniae
23	896.785	22.2458	38.6912	19.4917	369.544	43.1467	1	51	hypertension	0	3	14	48	0	1	1	0	0	0	1	0	0	0	0	7.8	327	5.76	1.36	4.23529	240.441	0.59	2.30508	19	0.72	0.05	110	1086.4	1.66	131.5	20.31	15.29	streptococcus pharyngitis
24	2358.46	22.9638	43.711	26.3947	1160.92	58.6923	1	43	0	0	4	9	15	1	1	1	0	1	1	1	0	0	0	0	22.9	137	21.05	0.44	47.8409	311.364	1.42	0.309859		100	5.51	3650	1750.3	0.05	130	2.08536	0.000384615	Streptococcus pneumoniae
25	1892.07	16.3864	43.9862	14.9386	91.2051	37.2167	1	21	0	0	4	10	30	1	0	1	0	0	1	0	0	0	1	0	28.1	213	26.58	0.59	45.0508	361.017	0.73	0.808219	15	165.5	17.5	11000	2849.4	0.84	134.5	4.69	6.69	Streptococcus pneumoniae
26	5021.74	26.7369	12.4698	33.7016	44.5592	33.1998	1	50	Cerebral hemorrhage	0	5	4	14	1	0	1	0	1	1	1	0	0	1	1	16.6	248	15.7	0.3	52.4667	826.667	0.5	0.6	35	27.26	0.061	1020	186.5		121	102.89	116.46	Streptococcus pneumoniae
27	1050.59	12.4867	47.8757	31.0613	83.4484	24.9731	0	23	0	0	4	7	25	1	1	1	1	0	1	0	0	0	0	0	13.29	108	12.48	0.33	37.8182	327.273	0.47	0.702128	7	90.24	0.913	433	2816	2.27	112.7	41.54	40.75	Klebsiella pneumoniae
28	2881.93	13.3758	35.8957	26.0278	108.576	6.0235	0	53	Diabetes, hypertension	0	4	8	30	1	0	1	1	0	1	1	0	0	0	0	21.5	228	20.25	0.6	33.75	380	0.65	0.923077		186.61	4.56	2100	295.6		122	8.9	50.64	Streptococcus pneumoniae
29	2061.64	37.4869	43.0814	21.7018	1190.12	38.2609	0	35	Diabetes	0	4	9	12	1	1	1	1	1	0	0	0	1	1	0	12.8	238	11.61	0.61	19.0328	390.164	0.56	1.08929	77	127.01	0.199	559	762	3.67	120.4	13.37	10.74	Klebsiella pneumoniae
30	4037.85	15.3969	22.3292	17.8719	325.741	45.5896	1	44	Cerebral hemorrhage	0	4	7	30	1	0	1	0	1	1	1	1	0	0	0	10.9	216	20.17	0.56	36.0179	385.714	0.39	1.4359	67	107.34	2.86	6250	2208	0.37	139.9	56.14	48.28	Enterobacter cloacae
31	5634.01	60.3728	32.3477	40.9817	952.859	36.0946	1	48	Cerebral hemorrhage	1	5	3	10	1	0	1	0	1	0	1	0	1	1	1	8.4	330	7.6	0.6	12.6667	550	0.19	3.15789		4.5	0.05	279	1419	2.84	115.1	56.25	40.93	Escherichia coli
32	3539.86	12.8573	34.7929	8.70175	143.633	49.9076	1	37	0	0	4	7	13	1	1	1	0	1	1	0	0	1	0	1	15	252	14	0.6	23.3333	420	0.41	1.46341	42	256.46	0.572	9711	4673	0.15	106	26.6	90.57	Streptococcus pneumoniae
33	4086.4	21.1843	34.0986	9.01739	177.539	60.4689	1	71	0	0	5	3	4	1	1	1	0	1	0	0	1	0	0	1	12.8	225	11.8	0.51	23.1373	441.176	0.44	1.15909	36	116.21	0.48	23	961.3	1.44	127.3	15.78	10.76	Klebsiella pneumoniae
34	4689.81	24.5873	33.2363	19.1029	157.914	24.6785	0	31	0	0	4	13	3	1	1	1	1	0	0	1	0	1	1	1	13.3	333	12.3	0.5	24.6	666	0.39	1.28205	27	14.39	0.08	100	443		120	118.07	67.36	Klebsiella pneumoniae

## Sheet: VM
name	NLRP3	NLRP1	NLRC4	AIM2	caspase1	ASC	gender	age	history	tumor	GCS	GOS at discharge	mRS at 3 months	Neck stiffness	Headache	fever	vomit	Disturbance of consciousness	Mental and behavior disorder	Dyssomnia	Seizures	Cranial nerve	Weakness	Autonomic symptoms	WBC	PLT	NEUT#	LYMPH#	NLR	PLR	MONO#	LMR	ESR	CRP	PCT	CSF-WBC	CSF-protein	CSF-glucose	CSF-chlorides	NGS
1	597.72	2.50369	31.0055	30.8165	1022.4	45.3675	1	53	0	0	14	5	0	0	0	0	0	1	0	0	1	0	0	0	12.1	257	10	1.4	7.14286	183.571	0.56	2.5	5		0.02	0	248.9	3.68	128.4	HPV
2	456.792	25.7473	35.6145	28.6727	270.868	38.2609	1	22	Diabetes	0	15	5	0	1	1	0	0	1	0	0	1	0	0	0	7.5	211	5.54	1.66	3.33735	127.108	0.29	5.72414	20	1.5		2	586.9	8.36	123.6	CGV
3	1388.9	18.3894	37.3269	37.9874	461.592	49.1428	1	31	sinusitis	0	13	5	0	0	1	0	0	1	1	0	1	0	0	0	10.6	188	7.99	1.61	4.96273	116.77	0.93	1.73118	10	17.98	0.088	0	612.3	3.61	121.5	EBV
4	554.329	13.6255	17.7922	11.9078	2075.64	36.9284	1	53	hypertension	0	15	5	0	0	1	0	0	1	0	0	1	0	0	0	7.3	174	5.2	1.2	4.33333	145	0.5	2.4	7.8			0	552	2.8	126	HPV
5	729.053	2.84492	32.4043	15.371	1182.5	48.4766	0	17	0	0	14	5	0	1	0	0	1	0	0	0	1	0	0	0	24.8	268	23	1.2	19.1667	223.333	0.64	1.875	5.8	9.3	0.04	2	245	2.79	127	CV
6	477.484	21.9986	36.1938	12.0927	838.466	48.9208	1	31	0	0	15	5	0	0	0	1	0	0	0	0	1	0	0	0	11.5	305	8.9	2.4	3.70833	127.083	0.18	13.3333		0.67		4	535	2.77	126	HPV
7	645.124	25.2297	34.2236	18.0241	1434.55	37.8168	0	62	hypertension	1	13	5	0	1	1	1	1	1	0	0	1	0	0	0	11.7	187	10	1.2	8.33333	155.833	0.49	2.44898	72	4.2	0.02	18	479	2.78	127	EBV
8	437.679	17.4218	32.7809	21.791	461.521	47.3663	1	33	0	0	15	5	0	0	1	0	0	0	0	0	0	0	0	0	17.5	211	11.8	4.9	2.40816	43.0612	0.77	6.36364			0.117	0	259	2.78	123	HPV
9	592.226	13.9462	29.0899	24.0984	538.255	42.9246	1	65	hypertension, cerebral infarction	0	15	5	0	1	0	0	1	1	0	0	1	0	0	0	9.3	167	8.1	0.7	11.5714	238.571	0.51	1.37255		5.88		2	579.3	4.4	126	CGV
10	823.103	32.8867	31.3162	10.9761	1209.69	36.2622	1	57	cerebral infarction	0	14	5	0	0	0	1	0	1	0	0	1	0	0	0	8.57	136	7.4	0.7	10.5714	194.286	0.45	1.55556	8	0.92	0.02	10	671.2	2.98	126.4	EBV
11	891.643	24.9467	33.4264	31.9677	1254.86	40.7038	0	86	0	0	15	5	0	0	0	0	0	0	0	0	0	0	0	0	3.35	139	2	1.1	1.81818	126.364	0.21	5.2381	10	0.98	0.2	2	326.4	3.17	131.7	HPV
12	945.426	32.5737	37.3269	14.7584	142.24	40.5606	1	49	0	0	15	5	0	0	0	0	0	0	0	0	1	0	0	0	7.3	224	5	1.27	3.93701	176.378	0.92	1.38043				16	351	2.77	127	HPV
13	604.561	54.075	12.6778	16.3797	76.0053	56.0591	1	21	0	0	15	5	0	1	1	0	1	1	0	0	1	0	0	0	6.03	236	4.37	1.16	3.76724	203.448	0.4	2.9				8	291.4	3.08	124.7	HZV
14	600.922	16.7209	35.344	23.6097	56.4675	47.6164	0	35	0	0	15	5	0	0	1	0	0	1	0	0	1	0	0	0	4.6	203	2.76	1.42	1.94366	142.958	0.32	4.4375		0.81		2	230	2.85	125	EBV
15	517.211	60.7292	32.0636	27.7095	122.762	31.7559	0	38	0	0	15	5	0	0	0	1	0	1	0	0	1	0	0	0	6.9	123	4.65	1.5	3.1	82	0.4	3.75			0.089	24	369	2.77	125	HPV
16	469.95	12.278	26.3766	37.6073	645.765	52.233	0	38	0	0	13	5	0	0	1	1	1	1	0	1	1	0	1	1	13	114	12.39	0.36	34.4167	316.667	0.25	1.44	5	18.64	0.021	22	427.4	3.36	121.7	CV
17	815.22	19.306	27.2811	9.57207	390.641	55.5072	0	17	0	0	15	5	0	0	1	1	0	0	0	0	0	0	0	0	4.6	191	2.87	1.35	2.12593	141.481	0.31	4.35484	10	0.13	0.171	2	143.5	3.57	125.1	CGV
18	1242.28	7.00876	15.4767	15.0236	185.845	37.6654	0	44	0	0	15	5	0	0	0	0	1	0	0	1	0	1	0	0	9	285	6.94	1.54	4.50649	185.065	0.47	3.2766				58	353.9	2.32	121.2	HPV
19	1141.62	22.6895	85.632	36.6044	462.859	29.6061	1	30	hyperlipidemia	0	15	5	0	0	1	1	0	0	0	1	0	0	0	1	8.6	268	6.59	1.26	5.23016	212.698	0.64	1.96875	11	0.49	0.04	200	787.5	2.74	118	EBV
20	265.056	48.2481	30.4317	27.0286	378.686	31.6179	1	57	Coronary heart disease	0	11	4	1	1	1	1	1	1	1	1	0	1	0	1	10.97	306	7.99	2.11	3.78673	145.024	0.55	3.83636	7	9.2	0.029	166	1664.3	3.22	109.7	HZV

## Sheet: CTL
name	NLRP3	NLRP1	NLRC4	AIM2	caspase1	ASC	gender	age	WBC	PLT	NEUT#	LYMPH#	NLR	PLR	MONO#	LMR	ESR	CRP	PCT	CSF-WBC	CSF-protein	CSF-glucose	CSF-chlorides
1	777.732	11.8998	15.1654	17.8363	124.784	53.8065	1	26	9.43	277	7.18	1.67	4.2994	165.868	0.48	3.47917	25	1.24	0.059	3	259	2.92	122.7
2	552.572	22.3496	31.8691	27.3849	297.191	38.7051	0	71	5.15	237	3.19	1.39	2.29496	170.504	0.43	3.23256			0.02	2	493	3.86	128.4
3	680.199	13.5236	30.3403	31.5835	230.416	40.4817	0	31	7.75	179	3.39	3.53	0.96034	50.7082	0.48	7.35417	13	11	0.13	6	639	5.54	147
4	556.724	16.5595	19.5227	11.7385	1515.5	42.2584	1	55	5.68	207	3.19	2.07	1.54106	100	0.28	7.39286	18	2.56		0	626	4.56	123.7
5	677.533	18.1498	12.8076	21.838	610.406	37.8168	1	68	7.12	322	5.15	1.21	4.2562	266.116	0.68	1.77941	22	3.14	0.048	2	518	3.76	121
6	768.499	15.2362	33.7636	9.37849	1725.76	50.2532	1	61	6.2	205	3.84	1.63	2.35583	125.767	0.63	2.5873	6.4	4.63		0	358.3	7.31	127
7	252.474	18.3757	28.8538	39.3699	394.089	58.6382	0	53	5.04	201	2.43	2.02	1.20297	99.505	0.37	5.45946		0.37		2	413	3.84	125.7
8	394.089	13.9462	31.8691	16.4387	86.8796	36.0946	1	50	15	482	11.1	2.7	4.11111	178.519	1.07	2.52336		45.27	0.75	2	282	2.78	127
9	598.638	12.6895	34.9012	25.7594	589.379	44.9731	1	37	7.6	187	4.94	2.03	2.4335	92.1182	0.46	4.41304		0.2		12	401.2	3.99	126.2
10	310.496	45.4281	34.7476	10.0837	980.462	27.3431	0	33	8.03	321	5.42	1.94	2.79381	165.464	0.56	3.46429	4	1		2	107.6	3.11	126.8
11	354.545	10.2759	32.5907	40.2988	379.574	50.7444	0	20	7.07	397	4.11	2.38	1.72689	166.807	0.46	5.17391	4	1.5	0.027	2	305	2.5	123.8
12	252.47	12.8275	34.5204	28.9087	57.4783	49.0756	0	35	6.5	226	3.68	2.09	1.76077	108.134	0.58	3.60345				0	155	3.07	117.4
13	360.856	37.9817	35.3728	34.5873	479.795	66.0235	0	55	6.61	236	4.59	1.57	2.92357	150.318	0.36	4.36111			0.033	3	486	3.82	127.5
14	360.934	15.3816	33.2071	30.1348	894.822	39.375	1	19	7.19	327	3.47	3.1	1.11935	105.484	0.44	7.04545	25	3.14		2	309	3.3	126.6
15	460.93	22.1857	30.1262	13.7693	678.791	27.2167	1	56	4.18	209	3.07	0.72	4.26389	290.278	0.31	2.32258	1	1.5		2	343.7	3.73	125.1
16	467.778	24.6871	34.6632	22.4936	244.861	28.2572	0	62	5.95	229	4.34	1.05	4.13333	218.095	0.54	1.94444	7		0.02	2	507.5	4.23	129.1
17	439.691	12.6895	36.0261	17.9765	1297.6	36.0946	1	17	6.5	243	2.99	2.61	1.14559	93.1034	0.65	4.01538	5	1.5	0.05	2	202.1	3.78	125.9
18	497.865	18.6487	48.7629	12.5967	745.923	36.8749	1	50	5.77	180	3.59	1.58	2.27215	113.924	0.51	3.09804		25.9	0.02	4	262.1	4.1	125.9
19	503.694	23.8769	43.6496	15.8296	1689.47	41.6124	1	53	5	177	2.92	33.5	0.0871642	5.28358	5.9	5.67797		0.5		6	241	3.72	123.9
20	446.873	17.8595	27.4937	20.0949	489.068	54.9731	0	68	5.2	290	2.83	1.81	1.56354	160.221	0.49	3.69388	4	1.5	0.02	2	232.3	3.13	117.6
21	685.936	13.6599	47.6292	23.7076	176.806	31.7112	0	40	6.01	113	4.01	1.54	2.6039	73.3766	0.4	3.85	19	0.67		2	332.1	3.39	119.6
22	850.863	19.4769	36.742	18.8774	753.773	51.6124	1	30	5.67	255	2.65	2.32	1.14224	109.914	0.42	5.52381	8.7	0.58	0.04	5	836	3.04	130
23	556.735	26.6906	32.769	19.9264	926.808	26.0896	0	43	3.75	240	2.27	1.1	2.06364	218.182	0.25	4.4	13	0.42		2	195	3.14	125.6
24	377.474	36.8946	38.463	26.2765	368.88	40.5897	1	59	4.79	188	2.77	1.62	1.70988	116.049	0.27	6	3.5	0.51		2	187.8	3.27	121.6
25	455.765	48.5932	42.3705	14.7987	835.767	50.4934	1	57	6.31	150	3.09	2.39	1.29289	62.7615	0.55	4.34545	4	1	0.05	2	230.6	3.27	127.7
